# Supplementary material for: Sequential Endoluminal Doxorubicin and Gemcitabine Alternating Weekly with Sequential Mitomycin and Docetaxel for Recurrent Non-Muscle Invasive Urothelial Carcinoma
Source: Cancers (Basel). 2024 Dec 10;16(24):4126. doi: 10.3390/cancers16244126 (PMC11674833; doi:10.3390/cancers16244126)
Supplement: Supplementary file 1 [file cancers-16-04126-s001.zip]

Archive with 1 entries (1 files):
- cancers-3277043-supplementary.pdf
